# Supplementary material for: Contribution of Testing Strategies and Contact Tracing towards COVID-19 Outbreaks Control: A Mathematical Modeling Study
Source: Trop Med Infect Dis. 2022 Nov 14;7(11):376. doi: 10.3390/tropicalmed7110376 (PMC9693367; doi:10.3390/tropicalmed7110376)
Supplement: Supplementary file 1 [file tropicalmed-07-00376-s001.zip]

Archive with 1 entries (1 files):
- tropicalmed-1890584-supplementary.pdf
